# Supplementary material for: Metabolomics of Personalized Body Elements in Thai Traditional Medicine Response to Herbal Medicine for Body Elements Balancing in Healthy Volunteers
Source: Evid Based Complement Alternat Med. 2023 Nov 4;2023:6684263. doi: 10.1155/2023/6684263 (PMC10640159; doi:10.1155/2023/6684263)
Supplement: Supplementary Materials — The following supplementary data form part of this article which further provide relevant information on some of the findings obtained from this study. Supplementary Table 1: the identification of metabolic profiling of participants after the BKF administration. Supplementary Table 2: the comparison of blood chemical before and after BKF administration. Supplementary Table 3: the OPLS-DA comparison of before and after BKF administration. Supplementary Figure 1: the comparison of PCA and OPLS-DA before and after BKF administration. Supplementary Figure 2: the biomarkers for discrimination comparing between before and after BKF administration that select the data presented in Figures 3 and 4. Supplementary Figure 3: the herbal compartments of BKF formula: (a) Piper retrofractum Vahl., (b) Piper sarmentosum Roxb., (c) Plumbago indica L., (d) Zingiber officinale Roscoe., and (e) Piper interruptum Opiz. [file 6684263.f1.zip]

Archive with 2 entries (2 files):
- Hindawi_Supplement file_DCR 2023 10 27.docx
- Hindawi_Supplement file_DCR 2023 10 27.pdf
